# Supplementary material for: Prediction of programmed cell death protein 1 in hepatocellular carcinoma patients using radiomics analysis with radiofrequency-based ultrasound multifeature maps
Source: Biomed Eng Online. 2022 Apr 12;21:24. doi: 10.1186/s12938-021-00927-y (PMC9006564; doi:10.1186/s12938-021-00927-y)
Supplement: Supplementary file 1 — Additional file 1. Radiomics scores of the patients in all models. [file 12938_2021_927_MOESM1_ESM.xlsx]

## Sheet: Sheet1
	Models Radiomics scores Labels	GM	DM	DSM	DSNM
	0	-0.277024	-0.422826	0.198182	-0.426099
	0	-0.00449729	-0.720228	-0.117879	-0.357549
	0	-0.79754	-0.350186	-0.0907114	-0.777897
	0	-0.490979	-0.0139357	-0.115515	-0.443079
	0	-1.02942	-0.48809	-0.581392	-1.0037
	0	-0.580392	-0.417408	-0.50839	-0.393047
	0	0.139943	-0.968269	-0.866424	-0.66075
	0	-0.328664	-0.611983	-0.0180127	-1.19166
	0	0.0572622	-0.813694	-0.519582	-1.50343
	0	-0.181195	-0.684611	-1.27812	-0.427485
	0	-0.655484	-1.18285	-0.884609	-0.656986
	0	-0.843686	-0.365526	0.0666987	-1.12996
	0	-0.700915	0.713674	-1.08614	-0.213858
	0	-0.77513	-0.617628	-1.24364	-1.34864
	0	-1.11932	-0.651415	-0.384374	0.695648
	0	-0.41298	-0.66487	-0.549689	-0.117755
	0	-0.208227	-0.309321	-0.301186	-1.21651
	0	-0.48323	-0.573186	-0.385976	-0.904305
	0	-0.399386	-0.380693	-0.402889	-0.476085
	0	-0.0133657	-0.659684	-0.836554	-1.10671
	0	-0.364214	-0.826509	-0.392451	0.0456372
	0	-0.655248	0.271323	-0.0903058	-0.274251
	0	-0.366942	-0.687175	-1.05532	-0.257177
	0	-0.707662	-0.407327	-0.13703	-0.046623
	0	-0.245858	-0.746302	-0.492902	-0.611732
	0	-0.187743	-0.672927	-1.15415	-0.95852
	1	-0.643956	-1.03101	-0.41779	0.479527
	1	-0.328709	0.798607	0.932452	0.174482
	1	0.762052	0.580938	0.51602	0.0615131
	1	-0.523118	-0.306581	0.044353	0.0404558
	1	0.535874	0.66425	0.91455	0.199055
	1	-0.342072	-0.276132	0.243032	0.0040158
	1	0.14016	0.139839	0.58644	1.21592
	1	0.332112	0.746798	0.786346	0.584525
	1	0.0161152	0.431181	0.500703	-0.406694
	1	0.243815	0.483634	0.184359	0.618383
	1	0.0873451	0.271802	-0.724124	0.155837
	1	0.69859	0.803581	1.02911	0.544117
	1	-0.106318	-0.75211	-0.20412	0.945841
	1	-0.336339	0.877415	0.265357	1.34655
